# Supplementary material for: New Tricks with an Old Sponge: Feature-Based Molecular Networking Led to Fast Identification of New Stylissamide L from Stylissa caribica
Source: Mar Drugs. 2020 Aug 27;18(9):443. doi: 10.3390/md18090443 (PMC7551058; doi:10.3390/md18090443)
Supplement: Supplementary file 1 [file marinedrugs-18-00443-s001.zip]

Archive with 2 entries (2 files):
- Stylissamide L - SM.pdf
- Stylissa_MZmine.xml
