# Supplementary material for: New Tricks with an Old Sponge: Feature-Based Molecular Networking Led to Fast Identification of New Stylissamide L from Stylissa caribica
Source: Mar Drugs. 2020 Aug 27;18(9):443. doi: 10.3390/md18090443 (PMC7551058; doi:10.3390/md18090443)
Supplement: Supplementary file 1 [file marinedrugs-18-00443-s001.zip › Stylissa_MZmine.xml]

<?xml version="1.0" encoding="UTF-8"?><batch>
    <batchstep method="net.sf.mzmine.modules.rawdatamethods.peakpicking.massdetection.MassDetectionModule">
        <parameter name="Raw data files" type="GUI_SELECTED_FILES"/>
        <parameter name="Scans"/>
        <parameter name="Mass detector" selected="Centroid">
            <module name="Centroid">
                <parameter name="Noise level">8000.0</parameter>
            </module>
            <module name="Exact mass">
                <parameter name="Noise level">10000.0</parameter>
            </module>
            <module name="Local maxima">
                <parameter name="Noise level"/>
            </module>
            <module name="Recursive threshold">
                <parameter name="Noise level"/>
                <parameter name="Min m/z peak width"/>
                <parameter name="Max m/z peak width"/>
            </module>
            <module name="Wavelet transform">
                <parameter name="Noise level"/>
                <parameter name="Scale level"/>
                <parameter name="Wavelet window size (%)"/>
            </module>
        </parameter>
        <parameter name="Mass list name">MSlist</parameter>
        <parameter name="Output netCDF filename (optional)" selected="false"/>
    </batchstep>
    <batchstep method="net.sf.mzmine.modules.masslistmethods.shoulderpeaksfilter.ShoulderPeaksFilterModule">
        <parameter name="Raw data files" type="GUI_SELECTED_FILES"/>
        <parameter name="Mass list">MSlist</parameter>
        <parameter name="Mass resolution">30000.0</parameter>
        <parameter name="Peak model function">Lorentzian extended</parameter>
        <parameter name="Suffix">filt</parameter>
        <parameter name="Remove original mass list">false</parameter>
    </batchstep>
    <batchstep method="net.sf.mzmine.modules.masslistmethods.ADAPchromatogrambuilder.ADAPChromatogramBuilderModule">
        <parameter name="Raw data files" type="GUI_SELECTED_FILES"/>
        <parameter name="Scans">
            <ms_level>1</ms_level>
            <scan_definition/>
        </parameter>
        <parameter name="Mass list">MSlist filt</parameter>
        <parameter name="Min group size in # of scans">5</parameter>
        <parameter name="Group intensity threshold">5000.0</parameter>
        <parameter name="Min highest intensity">50000.0</parameter>
        <parameter name="m/z tolerance">
            <absolutetolerance>0.01</absolutetolerance>
            <ppmtolerance>10.0</ppmtolerance>
        </parameter>
        <parameter name="Suffix">chrom</parameter>
    </batchstep>
    <batchstep method="net.sf.mzmine.modules.peaklistmethods.peakpicking.smoothing.SmoothingModule">
        <parameter name="Feature lists" type="BATCH_LAST_PEAKLISTS"/>
        <parameter name="Filename suffix">smoothed</parameter>
        <parameter name="Filter width">7</parameter>
        <parameter name="Remove original feature list">false</parameter>
    </batchstep>
    <batchstep method="net.sf.mzmine.modules.peaklistmethods.peakpicking.deconvolution.DeconvolutionModule">
        <parameter name="Feature lists" type="BATCH_LAST_PEAKLISTS"/>
        <parameter name="Suffix">deconv</parameter>
        <parameter name="Algorithm" selected="Local minimum search">
            <module name="Baseline cut-off">
                <parameter name="Min peak height">10000.0</parameter>
                <parameter name="Peak duration range (min)">
                    <min>0.0</min>
                    <max>10.0</max>
                </parameter>
                <parameter name="Baseline level">10000.0</parameter>
            </module>
            <module name="Noise amplitude">
                <parameter name="Min peak height"/>
                <parameter name="Peak duration range (min)">
                    <min>0.0</min>
                    <max>10.0</max>
                </parameter>
                <parameter name="Amplitude of noise"/>
            </module>
            <module name="Savitzky-Golay">
                <parameter name="Min peak height"/>
                <parameter name="Peak duration range (min)">
                    <min>0.0</min>
                    <max>10.0</max>
                </parameter>
                <parameter name="Derivative threshold level"/>
            </module>
            <module name="Local minimum search">
                <parameter name="Chromatographic threshold">0.1</parameter>
                <parameter name="Search minimum in RT range (min)">0.2</parameter>
                <parameter name="Minimum relative height">0.05</parameter>
                <parameter name="Minimum absolute height">100000.0</parameter>
                <parameter name="Min ratio of peak top/edge">1.3</parameter>
                <parameter name="Peak duration range (min)">
                    <min>0.0</min>
                    <max>10.0</max>
                </parameter>
            </module>
            <module name="Wavelets (XCMS)">
                <parameter name="S/N threshold">10.0</parameter>
                <parameter name="Wavelet scales">
                    <min>0.25</min>
                    <max>5.0</max>
                </parameter>
                <parameter name="Peak duration range">
                    <min>0.0</min>
                    <max>10.0</max>
                </parameter>
                <parameter name="Peak integration method">Use smoothed data</parameter>
                <parameter name="R engine">RCaller</parameter>
            </module>
            <module name="Wavelets (ADAP)">
                <parameter name="S/N threshold">3.0</parameter>
                <parameter name="S/N estimator" selected="Intensity window SN">
                    <module name="Intensity window SN"/>
                    <module name="Wavelet Coeff. SN">
                        <parameter name="Peak width mult.">3.0</parameter>
                        <parameter name="abs(wavelet coeffs.)">true</parameter>
                    </module>
                </parameter>
                <parameter name="min feature height">100000.0</parameter>
                <parameter name="coefficient/area threshold">5.0</parameter>
                <parameter name="Peak duration range">
                    <min>0.1</min>
                    <max>3.0</max>
                </parameter>
                <parameter name="RT wavelet range">
                    <min>0.3</min>
                    <max>1.5</max>
                </parameter>
            </module>
        </parameter>
        <parameter measure="AUTO" name="m/z center calculation" weighting="NONE">CenterFunction</parameter>
        <parameter name="m/z range for MS2 scan pairing (Da)" selected="true">0.01</parameter>
        <parameter name="RT range for MS2 scan pairing (min)" selected="true">0.5</parameter>
        <parameter name="Remove original feature list">false</parameter>
    </batchstep>
    <batchstep method="net.sf.mzmine.modules.peaklistmethods.filtering.rowsfilter.RowsFilterModule">
        <parameter name="Feature lists" type="BATCH_LAST_PEAKLISTS"/>
        <parameter name="Name suffix">short</parameter>
        <parameter name="Minimum peaks in a row" selected="false">1.0</parameter>
        <parameter name="Minimum peaks in an isotope pattern" selected="false"/>
        <parameter name="m/z" selected="false">
            <min>750.0</min>
            <max>950.0</max>
        </parameter>
        <parameter name="Retention time" selected="false">
            <min>0.0</min>
            <max>0.1</max>
        </parameter>
        <parameter name="Peak duration range" selected="false">
            <min>3.0</min>
            <max>30.0</max>
        </parameter>
        <parameter name="Chromatographic FWHM" selected="true">
            <min>0.0</min>
            <max>1.5</max>
        </parameter>
        <parameter name="Charge" selected="false"/>
        <parameter name="Kendrick mass defect" selected="false">
            <parameter name="Kendrick mass defect">
                <min>0.0</min>
                <max>1.0</max>
            </parameter>
            <parameter name="Kendrick mass base"/>
            <parameter name="Shift">0.0</parameter>
            <parameter name="Charge">1</parameter>
            <parameter name="Divisor">1</parameter>
            <parameter name="Use Remainder of Kendrick mass">false</parameter>
        </parameter>
        <parameter name="Parameter">No parameters defined</parameter>
        <parameter name="Only identified?">false</parameter>
        <parameter name="Text in identity" selected="false">adduct</parameter>
        <parameter name="Text in comment" selected="false"/>
        <parameter name="Keep or remove rows">Keep rows that match all criteria</parameter>
        <parameter name="Keep only peaks with MS2 scan (GNPS)">false</parameter>
        <parameter name="Reset the peak number ID">true</parameter>
        <parameter name="Remove source feature list after filtering">false</parameter>
    </batchstep>
    <batchstep method="net.sf.mzmine.modules.peaklistmethods.sortpeaklists.SortPeakListsModule">
        <parameter name="Feature lists" type="BATCH_LAST_PEAKLISTS"/>
    </batchstep>
    <batchstep method="net.sf.mzmine.modules.peaklistmethods.alignment.join.JoinAlignerModule">
        <parameter name="Feature lists" type="BATCH_LAST_PEAKLISTS"/>
        <parameter name="Feature list name">Aligned</parameter>
        <parameter name="m/z tolerance">
            <absolutetolerance>0.005</absolutetolerance>
            <ppmtolerance>5.0</ppmtolerance>
        </parameter>
        <parameter name="Weight for m/z">80.0</parameter>
        <parameter name="Retention time tolerance" type="absolute">0.3</parameter>
        <parameter name="Weight for RT">20.0</parameter>
        <parameter name="Require same charge state">false</parameter>
        <parameter name="Require same ID">false</parameter>
        <parameter name="Compare isotope pattern" selected="false">
            <parameter name="Isotope m/z tolerance">
                <absolutetolerance>0.005</absolutetolerance>
                <ppmtolerance>5.0</ppmtolerance>
            </parameter>
            <parameter name="Minimum absolute intensity">10000.0</parameter>
            <parameter name="Minimum score">0.5</parameter>
        </parameter>
    </batchstep>
    <batchstep method="net.sf.mzmine.modules.peaklistmethods.identification.adductsearch.AdductSearchModule">
        <parameter name="Feature lists" type="BATCH_LAST_PEAKLISTS"/>
        <parameter name="RT tolerance" type="absolute">0.1</parameter>
        <parameter name="Adducts">
            <adduct mass_difference="21.9825" name="[M+Na-H]" selected="true"/>
            <adduct mass_difference="37.9559" name="[M+K-H]" selected="true"/>
            <adduct mass_difference="21.9694" name="[M+Mg-2H]" selected="true"/>
            <adduct mass_difference="17.0265" name="[M+NH3]" selected="true"/>
            <adduct mass_difference="-4.9554" name="[M-Na+NH4]" selected="true"/>
            <adduct mass_difference="1.0033" name="[M+1, 13C]" selected="true"/>
        </parameter>
        <parameter name="m/z tolerance">
            <absolutetolerance>0.001</absolutetolerance>
            <ppmtolerance>5.0</ppmtolerance>
        </parameter>
        <parameter name="Max relative adduct peak height">1.0</parameter>
    </batchstep>
    <batchstep method="net.sf.mzmine.modules.peaklistmethods.identification.adductsearch.AdductSearchModule">
        <parameter name="Feature lists" type="BATCH_LAST_PEAKLISTS"/>
        <parameter name="RT tolerance" type="absolute">0.1</parameter>
        <parameter name="Adducts">
            <adduct mass_difference="1.9979" name="[M+2, 79Br]" selected="true"/>
        </parameter>
        <parameter name="m/z tolerance">
            <absolutetolerance>0.002</absolutetolerance>
            <ppmtolerance>10.0</ppmtolerance>
        </parameter>
        <parameter name="Max relative adduct peak height">4.5</parameter>
    </batchstep>
    <batchstep method="net.sf.mzmine.modules.peaklistmethods.filtering.rowsfilter.RowsFilterModule">
        <parameter name="Feature lists" type="BATCH_LAST_PEAKLISTS"/>
        <parameter name="Name suffix">noadduct</parameter>
        <parameter name="Minimum peaks in a row" selected="false">1.0</parameter>
        <parameter name="Minimum peaks in an isotope pattern" selected="false"/>
        <parameter name="m/z" selected="false">
            <min>0.1</min>
            <max>1.0</max>
        </parameter>
        <parameter name="Retention time" selected="false">
            <min>0.0</min>
            <max>0.1</max>
        </parameter>
        <parameter name="Peak duration range" selected="false">
            <min>3.0</min>
            <max>30.0</max>
        </parameter>
        <parameter name="Chromatographic FWHM" selected="false">
            <min>0.0</min>
            <max>1.5</max>
        </parameter>
        <parameter name="Charge" selected="false"/>
        <parameter name="Kendrick mass defect" selected="false">
            <parameter name="Kendrick mass defect">
                <min>0.0</min>
                <max>1.0</max>
            </parameter>
            <parameter name="Kendrick mass base"/>
            <parameter name="Shift">0.0</parameter>
            <parameter name="Charge">1</parameter>
            <parameter name="Divisor">1</parameter>
            <parameter name="Use Remainder of Kendrick mass">false</parameter>
        </parameter>
        <parameter name="Parameter">No parameters defined</parameter>
        <parameter name="Only identified?">false</parameter>
        <parameter name="Text in identity" selected="true">adduct</parameter>
        <parameter name="Text in comment" selected="false"/>
        <parameter name="Keep or remove rows">Remove rows that match all criteria</parameter>
        <parameter name="Keep only peaks with MS2 scan (GNPS)">false</parameter>
        <parameter name="Reset the peak number ID">true</parameter>
        <parameter name="Remove source feature list after filtering">false</parameter>
    </batchstep>
    <batchstep method="net.sf.mzmine.modules.peaklistmethods.identification.complexsearch.ComplexSearchModule">
        <parameter name="Feature lists" type="BATCH_LAST_PEAKLISTS"/>
        <parameter name="Ionization method">[M+H]+</parameter>
        <parameter name="Retention time tolerance" type="absolute">0.1</parameter>
        <parameter name="m/z tolerance">
            <absolutetolerance>0.001</absolutetolerance>
            <ppmtolerance>5.0</ppmtolerance>
        </parameter>
        <parameter name="Max complex peak height">0.5</parameter>
    </batchstep>
    <batchstep method="net.sf.mzmine.modules.peaklistmethods.filtering.rowsfilter.RowsFilterModule">
        <parameter name="Feature lists" type="BATCH_LAST_PEAKLISTS"/>
        <parameter name="Name suffix">nocomplex</parameter>
        <parameter name="Minimum peaks in a row" selected="false">1.0</parameter>
        <parameter name="Minimum peaks in an isotope pattern" selected="false"/>
        <parameter name="m/z" selected="false">
            <min>-1.0E-4</min>
            <max>1.0E-4</max>
        </parameter>
        <parameter name="Retention time" selected="false">
            <min>0.0</min>
            <max>0.1</max>
        </parameter>
        <parameter name="Peak duration range" selected="false">
            <min>3.0</min>
            <max>30.0</max>
        </parameter>
        <parameter name="Chromatographic FWHM" selected="false">
            <min>0.0</min>
            <max>1.5</max>
        </parameter>
        <parameter name="Charge" selected="false"/>
        <parameter name="Kendrick mass defect" selected="false">
            <parameter name="Kendrick mass defect">
                <min>0.3</min>
                <max>0.7</max>
            </parameter>
            <parameter name="Kendrick mass base">C</parameter>
            <parameter name="Shift">0.0</parameter>
            <parameter name="Charge">1</parameter>
            <parameter name="Divisor">1</parameter>
            <parameter name="Use Remainder of Kendrick mass">false</parameter>
        </parameter>
        <parameter name="Parameter">No parameters defined</parameter>
        <parameter name="Only identified?">false</parameter>
        <parameter name="Text in identity" selected="true">complex</parameter>
        <parameter name="Text in comment" selected="false"/>
        <parameter name="Keep or remove rows">Remove rows that match all criteria</parameter>
        <parameter name="Keep only peaks with MS2 scan (GNPS)">false</parameter>
        <parameter name="Reset the peak number ID">true</parameter>
        <parameter name="Remove source feature list after filtering">false</parameter>
    </batchstep>
    <batchstep method="net.sf.mzmine.modules.peaklistmethods.filtering.rowsfilter.RowsFilterModule">
        <parameter name="Feature lists" type="BATCH_LAST_PEAKLISTS"/>
        <parameter name="Name suffix">MS2</parameter>
        <parameter name="Minimum peaks in a row" selected="false">1.0</parameter>
        <parameter name="Minimum peaks in an isotope pattern" selected="false"/>
        <parameter name="m/z" selected="false">
            <min>-1.0E-4</min>
            <max>1.0E-4</max>
        </parameter>
        <parameter name="Retention time" selected="false">
            <min>0.0</min>
            <max>0.1</max>
        </parameter>
        <parameter name="Peak duration range" selected="false">
            <min>3.0</min>
            <max>30.0</max>
        </parameter>
        <parameter name="Chromatographic FWHM" selected="false">
            <min>0.0</min>
            <max>1.5</max>
        </parameter>
        <parameter name="Charge" selected="false"/>
        <parameter name="Kendrick mass defect" selected="false">
            <parameter name="Kendrick mass defect">
                <min>0.3</min>
                <max>0.7</max>
            </parameter>
            <parameter name="Kendrick mass base">C</parameter>
            <parameter name="Shift">0.0</parameter>
            <parameter name="Charge">1</parameter>
            <parameter name="Divisor">1</parameter>
            <parameter name="Use Remainder of Kendrick mass">false</parameter>
        </parameter>
        <parameter name="Parameter">No parameters defined</parameter>
        <parameter name="Only identified?">false</parameter>
        <parameter name="Text in identity" selected="false"/>
        <parameter name="Text in comment" selected="false"/>
        <parameter name="Keep or remove rows">Keep rows that match all criteria</parameter>
        <parameter name="Keep only peaks with MS2 scan (GNPS)">true</parameter>
        <parameter name="Reset the peak number ID">true</parameter>
        <parameter name="Remove source feature list after filtering">false</parameter>
    </batchstep>
    <batchstep method="net.sf.mzmine.modules.peaklistmethods.filtering.clearannotations.PeaklistClearAnnotationsModule">
        <parameter name="Feature lists" type="BATCH_LAST_PEAKLISTS"/>
        <parameter name="Clear identities?">true</parameter>
        <parameter name="Clear comments?">true</parameter>
    </batchstep>
</batch>
